# Supplementary material for: Nonsense mRNA suppression via nonstop decay
Source: eLife. 2018 Jan 8;7:e33292. doi: 10.7554/eLife.33292 (PMC5777819; doi:10.7554/eLife.33292)
Supplement: Figure 4—source data 1. — Table of gene name and p-value, where p-value is DESeq-determined enrichment of 15-18nt Ribo-seq reads in a skih-2/pelo-1 mutant relative to 28-30nt Ribo-seq reads in skih-2/pelo-1 and wild type, as well as 15-18nt Ribo-seq reads in wild-type animals. A cutoff of 2.7319e-6 was used to define significant enrichment, that is, endogenous SKI/PELO targets. [file elife-33292-fig4-data1.txt]

id	pval
WBGene00021598	0.233784444282
WBGene00011517	0.42138277401094
WBGene00011515	0.256406618336928
WBGene00011512	0.694850240991769
WBGene00011513	0.765914520909493
WBGene00011510	1.06597544682618e-06
WBGene00011511	0.627874990579799
WBGene00017672	1
WBGene00015583	0.551770812587345
WBGene00013897	0.725728456854502
WBGene00011518	0.577485876383302
WBGene00016387	0.63875596029988
WBGene00019295	0.0172650920384073
WBGene00189956	0.463161363503565
WBGene00043996	1
WBGene00189950	0.441470234322896
WBGene00189952	0.744723106139337
WBGene00189953	0.893307724727144
WBGene00009849	0.596604137612801
WBGene00019297	1
WBGene00043998	0.842761084741884
WBGene00019296	1.57934996219434e-05
WBGene00015018	0.416892301382901
WBGene00013910	0.596604137612801
WBGene00013911	0.0945009001582141
WBGene00013912	0.742988521175786
WBGene00013913	0.493460456300486
WBGene00013914	0.0110039423133431
WBGene00013915	0.299062869908883
WBGene00013916	0.139060985084477
WBGene00013917	0.211690441541285
WBGene00003393	1
WBGene00013919	0.00766783658045207
WBGene00003391	1.98346457411039e-09
WBGene00003390	0.0374841091452881
WBGene00003397	0.112732056689385
WBGene00003396	0.00123337190233135
WBGene00003395	0.00297321626968267
WBGene00003394	0.0173086339775604
WBGene00009948	0.892982905578204
WBGene00009949	0.0135123636898144
WBGene00015362	0.0637751899407112
WBGene00015364	0.148967883764957
WBGene00015366	0.452461761456034
WBGene00015369	0.456166354000608
WBGene00009941	1
WBGene00005937	1
WBGene00005936	0.0392948180597436
WBGene00009944	0.731378473854798
WBGene00009945	0.150068330388084
WBGene00009946	0.860317591127105
WBGene00009947	0.0428330050559677
WBGene00022182	0.429254661322308
WBGene00022181	0.141907635389432
WBGene00022180	0.90846894693425
WBGene00044152	0.321943284534145
WBGene00022185	0.0374946413129753
WBGene00018414	0.41554431601488
WBGene00022189	0.497070430131213
WBGene00022188	0.160422895420532
WBGene00017143	0.713904819953174
WBGene00008547	0.710233399584932
WBGene00008546	0.000511310959268602
WBGene00008545	0.495498262313886
WBGene00008016	0.596663618101582
WBGene00008543	0.176251247822131
WBGene00008542	2.98453102005653e-07
WBGene00008541	0.188973276475075
WBGene00008012	0.213008822014088
WBGene00008019	0.469415589170121
WBGene00008018	5.08431805546286e-09
WBGene00008549	3.01261961125129e-06
WBGene00008548	0.860982096459156
WBGene00003577	0.914315770011109
WBGene00003576	0.512658065171664
WBGene00007632	1
WBGene00007633	0.464072276097505
WBGene00003573	0.51043780364183
WBGene00003572	0.0534151707108389
WBGene00003571	0.0248930638059979
WBGene00007637	0.0138143064517945
WBGene00007639	1
WBGene00017249	0.434891908244301
WBGene00003579	0.00471439372549619
WBGene00003578	1
WBGene00077548	1
WBGene00012848	0.596604137612801
WBGene00045210	1
WBGene00045212	4.16663486195608e-05
WBGene00045215	1
WBGene00020755	0.596663618101582
WBGene00015840	1
WBGene00014761	0.321484871299129
WBGene00005950	0.596663618101582
WBGene00010387	1
WBGene00006716	0.104544412272891
WBGene00021015	0.621240179694479
WBGene00010863	0.596663618101582
WBGene00015013	0.713904819953174
WBGene00008123	0.175968729046764
WBGene00077543	0.511206313290308
WBGene00012351	0.145570951738917
WBGene00012353	0.103987698231493
WBGene00012352	1
WBGene00045078	0.651200001474894
WBGene00012354	0.00096967795609068
WBGene00012357	0.464449425397115
WBGene00012356	5.87963669040603e-05
WBGene00012359	0.0031409535502478
WBGene00012358	0.299238785107856
WBGene00019466	1.67139295251441e-52
WBGene00019467	1.48472711301906e-15
WBGene00019464	0.471487655316785
WBGene00019465	0.0104391858721413
WBGene00019462	1.56083604150104e-23
WBGene00019460	0.416169771469212
WBGene00019461	1
WBGene00020377	0.0171518976830929
WBGene00016636	0.12057095746136
WBGene00016637	1
WBGene00016634	1
WBGene00016635	0.107337224349365
WBGene00016632	0.174093329622577
WBGene00077669	0.825672586392094
WBGene00016630	1.85703343196072e-07
WBGene00016631	0.132295676059958
WBGene00016180	1
WBGene00016181	0.171447713677485
WBGene00016182	0.05384272905445
WBGene00016929	0.211846115235917
WBGene00016184	0.452698769970969
WBGene00001638	0.0118419493565779
WBGene00016638	0.0152712969145211
WBGene00016639	0.377260328107269
WBGene00002112	1
WBGene00002113	2.67131310537957e-30
WBGene00002110	0.317879857194707
WBGene00002111	0.677983907920885
WBGene00002116	0.102597414618824
WBGene00002117	0.381843477073523
WBGene00002114	1
WBGene00219300	1
WBGene00021612	0.434891908244301
WBGene00002118	0.0946640798613369
WBGene00016924	0.699814111607268
WBGene00001989	5.83918253620691e-07
WBGene00017322	0.166764503958622
WBGene00017321	0.029345145965608
WBGene00017320	0.0155712241116548
WBGene00017327	0.000109250655085125
WBGene00017326	0.511465175302768
WBGene00017325	1
WBGene00017329	0.270643158205623
WBGene00017328	0.142976114265186
WBGene00015010	0.719112134998797
WBGene00011198	0.814843098755751
WBGene00007473	0.00335718897440493
WBGene00019203	0.580194341205416
WBGene00019200	0.186441154645108
WBGene00011485	0.596663618101582
WBGene00019207	0.48675521334848
WBGene00019204	0.0921191812231154
WBGene00019205	0.619615050058303
WBGene00019208	0.326885824381313
WBGene00019209	0.405192513028042
WBGene00001986	1.73740136486382e-05
WBGene00005700	1
WBGene00016452	0.412577985172629
WBGene00016981	0.000579976146822699
WBGene00016450	0.0186819550497715
WBGene00016451	0.406240185956453
WBGene00016984	0.590127780422764
WBGene00016985	0.596604137612801
WBGene00016454	0.665761232523724
WBGene00016987	0.164137968544421
WBGene00016988	0.174009917813983
WBGene00016989	0.674884635972673
WBGene00016458	0.558142617556561
WBGene00006270	0.0732701199621888
WBGene00006277	0.596604137612801
WBGene00006276	0.60915934062778
WBGene00006274	0.596604137612801
WBGene00018645	0.0034616334944544
WBGene00018886	0.264869087932081
WBGene00001635	0.627500553190555
WBGene00015143	0.585524056455304
WBGene00077761	0.0121134471446036
WBGene00018646	0.0120747883247069
WBGene00013008	0.836431427762922
WBGene00013009	0.215692976944738
WBGene00013006	0.564367110459041
WBGene00013007	2.67055990355374e-10
WBGene00013004	0.701395231368994
WBGene00013002	0.11066071700288
WBGene00006680	0.00699112777421605
WBGene00013000	0.00582196011052629
WBGene00013001	0.771406728950875
WBGene00020609	0.58533790893551
WBGene00021619	0.678803217806382
WBGene00011194	0.163158638638055
WBGene00044305	0.223747594898023
WBGene00044304	1.63846018496386e-07
WBGene00020600	1
WBGene00020601	0.181694451841859
WBGene00020606	0.822319172424787
WBGene00044300	7.35685474933161e-08
WBGene00044303	0.0477895771906231
WBGene00020605	0.158066987188824
WBGene00015015	0.0107279791248324
WBGene00006732	0.194323918623926
WBGene00017855	0.317082414023911
WBGene00017586	0.650215646597995
WBGene00017584	0.931086134755207
WBGene00021519	2.38118102590269e-24
WBGene00021518	1
WBGene00017853	0.402877893857901
WBGene00017580	0.0437025683741228
WBGene00021515	2.65815892423489e-11
WBGene00021514	0.142787067241181
WBGene00021517	0.119496540832291
WBGene00021516	0.381843477073523
WBGene00021511	0.728493874841027
WBGene00021510	0.0323031710312922
WBGene00017589	0.46701264538479
WBGene00021512	3.72270812908532e-06
WBGene00001131	0.0984159532419633
WBGene00001130	0.219176486058327
WBGene00001133	2.00851395552133e-05
WBGene00001132	0.0454537099026697
WBGene00001135	0.0265051759194279
WBGene00001134	3.25203270397708e-08
WBGene00001137	0.00173023585212535
WBGene00001136	0.366514812704995
WBGene00007771	0.43303680249587
WBGene00010702	0.0763516100637499
WBGene00013098	0.00383225024827545
WBGene00010670	0.0165282070722741
WBGene00010671	0.66772255653216
WBGene00010672	1
WBGene00010673	0.422682258088081
WBGene00010674	0.239887854104492
WBGene00010675	0.300549606352986
WBGene00010676	0.755869294917581
WBGene00010677	0.0365184524197932
WBGene00020930	1.85825844532474e-05
WBGene00000843	0.0285152186016513
WBGene00000840	0.000409460159439688
WBGene00020933	0.271672242737443
WBGene00000846	3.70515945136204e-14
WBGene00020935	0.577704489830859
WBGene00020936	4.05656486820236e-13
WBGene00000845	0.162766838204404
WBGene00011981	1
WBGene00011980	0.00479542610676796
WBGene00011983	0.452461761456034
WBGene00011985	1
WBGene00011984	0.819688107549191
WBGene00006730	0.00863786323421767
WBGene00011988	0.614625765517064
WBGene00010707	0.779528589254873
WBGene00010708	0.314969806925057
WBGene00005701	0.69597218153686
WBGene00010709	0.634401059369379
WBGene00021713	0.618900588847923
WBGene00015361	0.688870703671471
WBGene00010589	0.0339818706262487
WBGene00000213	0.185577925195588
WBGene00006731	0.0323336844763889
WBGene00015360	0.197550765927873
WBGene00010582	0.0157291944370172
WBGene00010583	1
WBGene00010580	0.10041942895692
WBGene00010581	0.093168410411582
WBGene00010586	0.596604137612801
WBGene00010587	0.00370850118326714
WBGene00010584	0.814107815394037
WBGene00010585	3.30370337391493e-07
WBGene00021292	0.0782482464022355
WBGene00013315	1
WBGene00007426	0.0249475724687374
WBGene00021293	0.596663618101582
WBGene00011752	0.184329843568176
WBGene00019614	0.299062869908883
WBGene00195057	0.613817166419158
WBGene00005938	0.201163673123621
WBGene00005720	0.378093120432191
WBGene00005721	0.596604137612801
WBGene00005230	0.596604137612801
WBGene00021291	0.388562414592949
WBGene00005724	0.742988521175786
WBGene00005237	0.241311212384028
WBGene00005726	0.252489405255483
WBGene00005727	0.359878233153349
WBGene00021920	0.942858652427554
WBGene00045056	0.00438963167033292
WBGene00005064	0.314969806925057
WBGene00021297	0.0445946114184514
WBGene00009940	0.0234202095507869
WBGene00008719	0.70434678867046
WBGene00021294	0.279865866465204
WBGene00005934	1
WBGene00008712	0.0171070048044255
WBGene00008713	0.061148993278331
WBGene00008710	0.777469256359265
WBGene00008711	0.00295695082745517
WBGene00008716	0.587684348754615
WBGene00009942	1
WBGene00008714	0.000616834758745504
WBGene00019615	0.00790848154249983
WBGene00009943	0.000420094758288229
WBGene00000268	0.450074890399019
WBGene00000269	4.22558443956336e-06
WBGene00000266	0.00620339851500441
WBGene00000267	5.1227554042184e-12
WBGene00000264	0.368274357733037
WBGene00000265	0.0442028744084607
WBGene00000262	0.195516391240556
WBGene00000263	0.386874212218826
WBGene00206414	0.54352697085224
WBGene00206417	1
WBGene00019344	0.202221551366804
WBGene00018498	0.901559494408279
WBGene00206413	1
WBGene00206412	0.666567127069072
WBGene00019611	0.241420786713582
WBGene00018497	0.335554922315187
WBGene00018491	1.2494613840632e-09
WBGene00018492	0.00107960144890986
WBGene00019383	2.4791586525923e-08
WBGene00012638	0.381376987852005
WBGene00012639	0.00028136712988691
WBGene00012988	0.597307476417462
WBGene00012989	2.25148906926374e-42
WBGene00012984	0.636306446168854
WBGene00012633	1
WBGene00012987	0.706381801146457
WBGene00012980	0.368583138547593
WBGene00012637	0.854012992336085
WBGene00012982	0.186595924717217
WBGene00012983	0.000891017360888829
WBGene00010858	0.125698628469897
WBGene00010859	0.711563466598995
WBGene00001532	0.0442567891294238
WBGene00010854	1
WBGene00206354	0.595640730930312
WBGene00010856	0.0040257083375191
WBGene00005569	1
WBGene00010850	2.04731421978051e-09
WBGene00010851	0.00943828134440694
WBGene00015614	0.22630306525166
WBGene00007483	0.216105510559892
WBGene00006179	0.71725466848055
WBGene00018678	0.333503121792323
WBGene00018679	0.497818475146447
WBGene00015176	0.0312284443994386
WBGene00015177	0.0794592160212432
WBGene00015171	0.0957290601962389
WBGene00015172	0.241093054912141
WBGene00015173	0.0817204097991155
WBGene00011181	0.69425316372791
WBGene00011180	0.730537772920101
WBGene00018672	0.000523518081760778
WBGene00011182	0.937912958170366
WBGene00018674	1
WBGene00011184	0.679129380338578
WBGene00011187	0.600455689626204
WBGene00011186	0.596604137612801
WBGene00012184	0.0751766927433126
WBGene00012185	0.0467527899404463
WBGene00012186	0.00424838230122249
WBGene00012187	0.303951592188211
WBGene00012180	0.938382354820881
WBGene00012181	0.596663618101582
WBGene00012182	0.00112644443762762
WBGene00012183	0.449309481209571
WBGene00013454	1
WBGene00012188	0.0291685752469087
WBGene00021604	0.637824273882446
WBGene00021458	0.0107978504356442
WBGene00015616	1
WBGene00003768	0.124524217553697
WBGene00003769	0.195735725744908
WBGene00016371	0.359911774747674
WBGene00008014	0.596604137612801
WBGene00003762	2.16489539481005e-06
WBGene00003763	0.479985070836698
WBGene00003760	1
WBGene00003761	1
WBGene00003766	0.763071381604123
WBGene00003767	0.31186605391898
WBGene00003764	0.812959176621697
WBGene00003765	0.270819915676059
WBGene00009465	0.219350601960712
WBGene00009009	0.648100419534053
WBGene00009008	0.962741222021396
WBGene00000214	0.533204549886502
WBGene00016828	0.452461761456034
WBGene00009005	0.837355356859705
WBGene00009004	4.52657874433831e-05
WBGene00009007	0.338584229111023
WBGene00009006	0.179872385782521
WBGene00009001	1
WBGene00009000	0.215380243568383
WBGene00009002	0.00014395813608691
WBGene00009138	0.662243459098693
WBGene00019831	0.699217794023171
WBGene00008540	0.596604137612801
WBGene00195049	0.648467940676126
WBGene00006351	0.258806637929922
WBGene00019079	1.8693750156325e-29
WBGene00013588	0.523047987492417
WBGene00016379	0.688716964085598
WBGene00009617	0.181634987309402
WBGene00013583	0.69597218153686
WBGene00019070	1
WBGene00013580	2.32944211990237e-10
WBGene00013587	0.0515382999981988
WBGene00019074	0.643256520431461
WBGene00013585	0.678318589310226
WBGene00019076	0.266904176661483
WBGene00009015	0.151360796638844
WBGene00011729	0.000865389515705629
WBGene00011728	0.494199900537834
WBGene00011725	0.104216633023635
WBGene00011724	1
WBGene00011727	0.985272615479789
WBGene00011726	4.54254883527298e-05
WBGene00011720	0.0147609308640851
WBGene00011723	0.0845788155332319
WBGene00011722	0.00293716778798009
WBGene00009131	0.397230063065057
WBGene00022579	3.58322862925327e-26
WBGene00005163	1
WBGene00022572	1
WBGene00022573	0.576412751644845
WBGene00022570	0.030994312736133
WBGene00022576	0.00286302203671886
WBGene00022577	0.848629682917204
WBGene00022574	0.400729764644714
WBGene00022575	0.447779698020918
WBGene00021076	0.535254084424779
WBGene00007630	0.0241018480481043
WBGene00021074	0.0412699522015035
WBGene00021075	0.0403443389014096
WBGene00021072	0.812961187882161
WBGene00021073	2.07627960187729e-05
WBGene00021070	0.000387091623000035
WBGene00021071	0.464741988303728
WBGene00005166	0.434891908244301
WBGene00003575	0.561987082931101
WBGene00021078	0.781525396144152
WBGene00021079	0.800741523962829
WBGene00013766	0.000293208372184691
WBGene00013765	0.0113155557333821
WBGene00003574	1
WBGene00013762	0.000980771942413362
WBGene00013761	0.814815079191988
WBGene00013760	1
WBGene00003186	0.0204429073986766
WBGene00007634	0.315230363133629
WBGene00003184	0.55441945349062
WBGene00003185	0.922763871750177
WBGene00003182	0.00919298715606954
WBGene00003183	0.749934397815592
WBGene00013768	0.306625205852594
WBGene00017894	0.00789132708634312
WBGene00018514	0.679629077297005
WBGene00003570	0.800415401985041
WBGene00006714	0.00271523514378301
WBGene00006715	0.00734290860530585
WBGene00022794	0.129151992793601
WBGene00077490	0.0280772075890958
WBGene00022792	0.110951435527944
WBGene00022793	3.44490343224221e-05
WBGene00006712	0.300831226028639
WBGene00006713	0.086199321291758
WBGene00006718	0.405073291837652
WBGene00006719	0.982252139151079
WBGene00022798	0.0722019052857794
WBGene00006869	0.68630579410776
WBGene00001724	0.11278401529544
WBGene00001725	2.52563931323904e-05
WBGene00021210	0.0897830945032715
WBGene00001727	0.0104154537212785
WBGene00019699	0.601182664514488
WBGene00019698	0.725167694927605
WBGene00021214	0.663526362879728
WBGene00021215	0.0299873585209281
WBGene00019697	0.878441748746067
WBGene00019691	0.280947108195092
WBGene00019690	0.4236305645926
WBGene00019693	0.182421644333927
WBGene00019692	0.154934139922532
WBGene00003986	0.891857383869432
WBGene00003987	1
WBGene00007405	0.120367518719585
WBGene00007404	0.164918638509753
WBGene00003982	0.0180946675386327
WBGene00007402	0.25800903065073
WBGene00003980	0.918455669252921
WBGene00003981	0.122160064110588
WBGene00007409	0.000261309264983098
WBGene00003989	0.00226987036999022
WBGene00001817	0.0149362256652602
WBGene00009610	0.596663618101582
WBGene00021881	0.41508831096806
WBGene00219410	0.680614789769089
WBGene00019069	0.00021401901812716
WBGene00006790	0.238103358899261
WBGene00021887	0.955103989591531
WBGene00001580	0.594399124045264
WBGene00001581	0.000232068212198641
WBGene00001582	0.0020835177867135
WBGene00001851	0.96743493952479
WBGene00001856	0.726189362899903
WBGene00001585	0.829710834307433
WBGene00001854	0.0238545433820023
WBGene00001855	0.828697728305033
WBGene00001588	0.417457925168904
WBGene00001589	0.901871186055055
WBGene00001858	0.322838783165311
WBGene00001859	0.0134956712367679
WBGene00018768	0.22630306525166
WBGene00019062	0.699407081176983
WBGene00019063	1
WBGene00013596	0.0660550113276476
WBGene00013597	0.00647117337924174
WBGene00050937	0.164184545514773
WBGene00050936	0.912485427770742
WBGene00050934	1.02759485049748e-27
WBGene00050939	0.434891908244301
WBGene00019023	0.425518598855519
WBGene00002583	0.0189243401824647
WBGene00019067	0.546683057975663
WBGene00013592	0.0018534560501239
WBGene00008017	0.596663618101582
WBGene00013449	0.519025062509805
WBGene00020749	0.33300209852528
WBGene00012673	0.119942697122689
WBGene00044449	1
WBGene00000987	0.452912467485358
WBGene00000986	1
WBGene00000985	0.0463731254280906
WBGene00000984	0.28998845041064
WBGene00000983	2.11235237163222e-05
WBGene00000982	0.979468297407056
WBGene00020037	0.879212834962703
WBGene00000452	0.20676665710169
WBGene00020039	0.274611114783979
WBGene00016844	0.000641734424839952
WBGene00016847	0.80982764076743
WBGene00016846	0.565434083697786
WBGene00000459	0.909272395088157
WBGene00000458	0.314606518897575
WBGene00016843	1
WBGene00000988	0.587594651261484
WBGene00002637	0.0469671232139245
WBGene00021453	0.596663618101582
WBGene00002632	0.888620726659743
WBGene00005121	1
WBGene00044442	0.00103843350216313
WBGene00050898	1
WBGene00044443	0.339009945565699
WBGene00017464	0.174393891603705
WBGene00017465	0.635600410364369
WBGene00017466	0.108462504784007
WBGene00017467	0.279106900616786
WBGene00017460	1
WBGene00020741	0.616686247828929
WBGene00017462	0.379659113971825
WBGene00017463	3.20313973319148e-10
WBGene00017468	0.345961385837529
WBGene00017469	0.651736003410193
WBGene00010115	0.0644563534643312
WBGene00010114	0.263778614377671
WBGene00010117	0.290732535258506
WBGene00010116	0.0246562056451765
WBGene00014164	0.16663332522075
WBGene00010442	0.76018213008914
WBGene00000189	1
WBGene00010440	0.00605848176890919
WBGene00000187	0.311616327150501
WBGene00014169	0.389530755254431
WBGene00000185	0.381843477073523
WBGene00000184	0.576694975971036
WBGene00000183	0.000389743391694571
WBGene00000182	4.68162684970269e-05
WBGene00000181	0.117535929095767
WBGene00000180	0.00204688294246262
WBGene00000671	0.62726703797858
WBGene00000670	0.978940160892957
WBGene00000673	0.120606176632481
WBGene00000672	0.0043105111801027
WBGene00000675	0.298389013868123
WBGene00000674	0.147128860104907
WBGene00018809	0.0880402916778583
WBGene00000676	0.422927958251558
WBGene00000679	0.000377951684729813
WBGene00000678	0.00402878851885146
WBGene00018805	0.0150567867012741
WBGene00018804	0.585708118275667
WBGene00018803	0.596604137612801
WBGene00018802	0.588742784733502
WBGene00005009	0.417790210732974
WBGene00005008	0.482684146604625
WBGene00014095	1.66127185896414e-06
WBGene00011380	1
WBGene00005001	0.0101474164923012
WBGene00005000	0.090853783290813
WBGene00005003	0.0242832998712493
WBGene00005002	0.00995835891805695
WBGene00005005	0.771059022114304
WBGene00005004	0.106487613525936
WBGene00005007	1
WBGene00005006	0.00053697232024404
WBGene00004502	1.49560626231225e-05
WBGene00021888	0.311234286896864
WBGene00005103	1
WBGene00006251	0.299062869908883
WBGene00005104	1
WBGene00022506	0.29144120857682
WBGene00014097	0.312746807987078
WBGene00017977	1
WBGene00017306	0.61800757895455
WBGene00019405	1
WBGene00000933	0.0883107428663155
WBGene00021656	0.299062869908883
WBGene00022846	0.173284421979357
WBGene00017971	0.436262932613989
WBGene00011530	0.490012135846661
WBGene00011531	4.00630754157031e-05
WBGene00011532	0.256916581504599
WBGene00015692	0.379475137204312
WBGene00015695	0.918359966737296
WBGene00011535	0.813959110247241
WBGene00011536	0.0586245889642485
WBGene00011537	0.597766308414461
WBGene00011538	0.0121167728847816
WBGene00015698	0.00435928659195389
WBGene00023411	0.596604137612801
WBGene00043534	0.0877787051439391
WBGene00011848	1
WBGene00004356	0.100594961161749
WBGene00004357	0.00648438299367693
WBGene00004354	0.618900588847923
WBGene00004355	0.668324172644753
WBGene00004352	0.434891908244301
WBGene00004353	0.789423452563723
WBGene00004350	0.00585577064511767
WBGene00195056	0.241311212384028
WBGene00009501	0.773577489415647
WBGene00004358	0.357108873741287
WBGene00004359	6.19678517280814e-05
WBGene00003375	0.00957726542582158
WBGene00003374	0.236040844313281
WBGene00015349	0.435688030489148
WBGene00003376	1
WBGene00003371	9.25215959155961e-06
WBGene00003370	5.07572051170644e-12
WBGene00003373	0.245611591232541
WBGene00003372	0.001713099498998
WBGene00015435	1
WBGene00015434	3.68489356920213e-20
WBGene00015437	1
WBGene00015340	0.0389847185773438
WBGene00015431	5.14309771643121e-39
WBGene00015430	0.196710552699172
WBGene00018113	0.027413987105332
WBGene00015344	0.000642943500596468
WBGene00009922	0.56616939104179
WBGene00009923	0.40636320061235
WBGene00009920	0.375552144268062
WBGene00009921	0.173684315438116
WBGene00009926	0.00308025557914793
WBGene00009927	0.346502931778359
WBGene00009924	0.147936804587061
WBGene00009925	0.0183702989980094
WBGene00009929	0.406231145764891
WBGene00008758	0.596604137612801
WBGene00044381	0.596604137612801
WBGene00015731	1
WBGene00008039	0.198158610965936
WBGene00008038	0.179218959633301
WBGene00008037	0.596663618101582
WBGene00008036	0.640034957457422
WBGene00008035	0.317784890123325
WBGene00008034	0.794641046735794
WBGene00008033	0.0849098365110865
WBGene00008032	0.700942101914536
WBGene00008031	0.44892622435949
WBGene00008030	1
WBGene00008521	0.306137368752161
WBGene00008520	0.562192705905158
WBGene00008523	0.161677581726033
WBGene00008522	0.0232504802509368
WBGene00017902	0.704842753381325
WBGene00008524	0.359722903831566
WBGene00008526	0.493819826324603
WBGene00008529	0.590516176215916
WBGene00008528	0.342807658854801
WBGene00011846	0.345792998655346
WBGene00003511	8.13571454944225e-05
WBGene00003510	0.0683713779983526
WBGene00003515	3.60029348680139e-08
WBGene00003514	0.00255228799972804
WBGene00003517	0.0474324733353326
WBGene00003516	1
WBGene00003519	0.337546468620052
WBGene00003518	0.0236525193218791
WBGene00018641	5.92913431748293e-05
WBGene00014003	0.00348922347894477
WBGene00045272	1
WBGene00045270	1
WBGene00045271	0.86558533475042
WBGene00045276	0.000274742461243866
WBGene00045277	1
WBGene00045275	0.197760070990132
WBGene00013978	1
WBGene00013979	0.529238159019222
WBGene00013973	0.434891908244301
WBGene00013970	0.0179343649117803
WBGene00013971	0.816613618993559
WBGene00013976	0.439227644697041
WBGene00013974	0.0207067949980162
WBGene00013975	0.691300544548848
WBGene00019524	0.596604137612801
WBGene00019582	0.423627838030118
WBGene00021543	0.796499574815841
WBGene00012379	0.0679223543876552
WBGene00012378	0.110052883187594
WBGene00017522	0.596663618101582
WBGene00020522	1.04847960900336e-21
WBGene00012373	0.150854748473888
WBGene00012372	0.135422834196845
WBGene00012371	0.35165110177337
WBGene00012370	4.26117254824151e-23
WBGene00012376	0.681751984364363
WBGene00012375	0.299215852992127
WBGene00012374	0.596604137612801
WBGene00045096	0.432858113575055
WBGene00020520	0.213008822014088
WBGene00019040	0.596604137612801
WBGene00020527	0.139889215197212
WBGene00000902	0.593411787829075
WBGene00019190	0.778294034690742
WBGene00011164	1
WBGene00019196	0.831947179819465
WBGene00019445	0.45906347464246
WBGene00007878	0.00663483233602983
WBGene00194695	0.922599533941532
WBGene00007653	0.00142569167950008
WBGene00007650	0.0288713881792135
WBGene00019199	0.711912424048154
WBGene00194691	0.270238529253931
WBGene00007873	1
WBGene00007870	0.0702544665436479
WBGene00194692	0.33860532863856
WBGene00016610	0.469225525461276
WBGene00016611	1.7082009750905e-05
WBGene00016612	0.612795566053886
WBGene00077685	1
WBGene00016614	1.93088118552174e-06
WBGene00077683	1
WBGene00016616	0.121147845530735
WBGene00016617	0.0486681591217369
WBGene00002134	0.0618176868645819
WBGene00002135	1
WBGene00002136	0.125758403841738
WBGene00002137	1
WBGene00002130	0.433044621874154
WBGene00002131	0.399022005950482
WBGene00002132	0.0262205455722791
WBGene00002133	0.316973876152071
WBGene00045401	0.0816108897173248
WBGene00045400	0.639321323155755
WBGene00004984	0.537749936536525
WBGene00010966	1
WBGene00019998	0.156905419703713
WBGene00019999	0.106662643781318
WBGene00019228	0.446238230916372
WBGene00019229	0.0945853343301173
WBGene00013398	0.498534366535398
WBGene00013399	0.607791989953879
WBGene00019224	0.576678666078351
WBGene00013397	1
WBGene00013394	0.124239978166503
WBGene00019227	1.82418080773782e-11
WBGene00019220	0.00169143996723651
WBGene00013393	0.220378665909606
WBGene00019994	0.000197762463385196
WBGene00013391	0.316241297872884
WBGene00010962	0.54352697085224
WBGene00194801	0.596604137612801
WBGene00011168	0.106376364273632
WBGene00018726	0.0731471187612668
WBGene00006893	0.100792905394211
WBGene00021689	0.000277786473721959
WBGene00022762	0.0558834534665119
WBGene00021685	0.72432021382868
WBGene00021687	0.014250585492261
WBGene00021686	0.00142194203283909
WBGene00021681	0.875147326013071
WBGene00022761	0.539769258290006
WBGene00021683	0.18242635428679
WBGene00021682	0.352081363102056
WBGene00013028	0.00632922724602115
WBGene00013029	0.395651667531561
WBGene00006890	0.362140444094866
WBGene00020250	0.00347793905952241
WBGene00013020	0.530439705764276
WBGene00013021	0.908130385867703
WBGene00013023	0.108016401466362
WBGene00013024	0.496580955564588
WBGene00013025	1.57450678285286e-05
WBGene00013026	0.12398484410193
WBGene00022766	0.00580822500595889
WBGene00020354	0.434891908244301
WBGene00044326	0.554563572965977
WBGene00044325	0.3692975874389
WBGene00020627	0.105810785395949
WBGene00044323	0.658515920030025
WBGene00044322	0.093428865619488
WBGene00044321	0.030936608237831
WBGene00020623	0.596604137612801
WBGene00006894	0.54352697085224
WBGene00020628	0.481151929485814
WBGene00020629	0.960813739868686
WBGene00044329	0.55730559698064
WBGene00020254	0.117469025442321
WBGene00016188	0.726580823104569
WBGene00018821	0.69597218153686
WBGene00017879	1.96223860506633e-06
WBGene00016189	0.168574791164784
WBGene00017877	0.596663618101582
WBGene00017876	0.713904819953174
WBGene00017875	1
WBGene00017874	0.294144206110871
WBGene00017873	1
WBGene00017872	0.669275606594111
WBGene00017871	0.314969806925057
WBGene00017870	0.452461761456034
WBGene00021537	0.432692638067261
WBGene00021536	0.00505058506334603
WBGene00001119	0.0423591948370004
WBGene00001118	0.0412358087194412
WBGene00001449	0.116804958388259
WBGene00001448	0.00025654590178785
WBGene00021531	0.0681293707382853
WBGene00021530	0.596604137612801
WBGene00001113	0.0554475292785596
WBGene00001112	0.650783851622792
WBGene00001447	0.0988418407164533
WBGene00001110	0.436367168665841
WBGene00001117	0.224829238717621
WBGene00001440	0.253284274791176
WBGene00001115	0.25856127313384
WBGene00001442	0.559996996257153
WBGene00018708	0.162525716022712
WBGene00010619	1
WBGene00021261	0.235402400757245
WBGene00018709	0.60915934062778
WBGene00010612	1
WBGene00010613	0.891985189008924
WBGene00010610	0.00362561631460189
WBGene00010611	0.272401571331215
WBGene00010616	0.0358674734744923
WBGene00010617	0.932240599101608
WBGene00010614	0.326185750493173
WBGene00010615	0.000450647297689929
WBGene00020480	0.812200465006952
WBGene00000865	0.15837062100982
WBGene00020950	1.44565109201714e-06
WBGene00020483	0.55504307538427
WBGene00020484	1
WBGene00020957	3.70569865067413e-09
WBGene00000862	0.707650699499594
WBGene00000863	0.896204101855439
WBGene00016474	0.497897351670564
WBGene00020489	0.111590137190204
WBGene00050896	0.904406146130914
WBGene00016477	0.596663618101582
WBGene00000868	0.57881892079244
WBGene00000869	2.10502727205228e-05
WBGene00016472	0.299062869908883
WBGene00018828	0.427743577415588
WBGene00011934	0.570270044815011
WBGene00016183	1
WBGene00017709	1
WBGene00017708	0.727102296803825
WBGene00018402	0.429610187794755
WBGene00017705	0.136656573222549
WBGene00001715	1
WBGene00017707	0.546725506435911
WBGene00017706	0.596604137612801
WBGene00017700	0.651513492656778
WBGene00017703	1
WBGene00017702	0.144903584934881
WBGene00009827	0.646203973815703
WBGene00018400	7.37794893452997e-06
WBGene00021269	0.0835450475170164
WBGene00009826	0.15838626145864
WBGene00005291	0.434891908244301
WBGene00018407	0.0252207166028737
WBGene00021268	0.983921137476744
WBGene00009825	0.000753214049128658
WBGene00018406	0.863706542914162
WBGene00013216	0.169269589641182
WBGene00007418	0.021656395989621
WBGene00009824	0.344330797454859
WBGene00044240	1
WBGene00018405	1
WBGene00020350	1
WBGene00018704	0.251551031714391
WBGene00021313	0.527594433884509
WBGene00009822	0.300720959555141
WBGene00005502	0.646244003213681
WBGene00017415	0.596663618101582
WBGene00007758	1
WBGene00021032	1
WBGene00018707	0.00783877979644362
WBGene00003788	0.652063449899247
WBGene00018720	0.483353000290317
WBGene00007064	0.0217798785583628
WBGene00010321	0.42525858073817
WBGene00007067	0.261908057971016
WBGene00008734	0.724163710374672
WBGene00008735	5.67281575048526e-05
WBGene00008736	0.260695947631125
WBGene00008737	0.821441981478343
WBGene00008730	0.640366492025489
WBGene00008731	2.97811387068802e-16
WBGene00008732	0.0143906698395516
WBGene00008733	0.411346085588635
WBGene00023423	7.1349416611251e-34
WBGene00008739	0.0521215360507244
WBGene00007060	0.930156686678853
WBGene00000248	3.95813547489263e-11
WBGene00000249	0.528755374719345
WBGene00007413	0.0340207746603032
WBGene00013573	0.67725735098154
WBGene00003030	0.138861565026193
WBGene00000240	0.525374643444185
WBGene00000241	0.00144638254478239
WBGene00000242	0.0374983182001268
WBGene00003031	0.000342977534876596
WBGene00000244	2.97476603044019e-05
WBGene00000245	0.554732048174877
WBGene00000246	0.000147022053408545
WBGene00000247	0.252543559928494
WBGene00018476	0.557430320775431
WBGene00008086	0.00957937463307402
WBGene00018474	0.778836883361586
WBGene00018475	0.341925698276532
WBGene00018472	0.00511851050849743
WBGene00018473	0.00595650575946813
WBGene00018470	0.459309389246904
WBGene00018471	1
WBGene00012832	0.253259292217573
WBGene00018478	0.322410506714601
WBGene00018479	0.383671413639405
WBGene00012966	0.302063650003512
WBGene00012615	0.0172475082339115
WBGene00012964	0.000139698115173766
WBGene00008085	0.716945963755505
WBGene00012610	0.736909436685459
WBGene00012960	3.15647538891114e-05
WBGene00012961	7.36144601244848e-11
WBGene00011789	0.318180466573091
WBGene00008082	0.56466207513244
WBGene00012618	1
WBGene00012968	0.0613078510857038
WBGene00012969	0.197670415929373
WBGene00003786	0.0700767520089214
WBGene00015263	0.0829942460899694
WBGene00011013	0.596604137612801
WBGene00235326	1
WBGene00023172	1
WBGene00018612	0.00180347567276309
WBGene00018613	0.860324453122408
WBGene00018610	0.0259721287425753
WBGene00018611	5.69504400384935e-09
WBGene00018616	0.469626902687487
WBGene00005219	0.51718941280858
WBGene00018614	0.42727353112406
WBGene00018615	0.0308552780588581
WBGene00005742	0.596663618101582
WBGene00005743	1
WBGene00018618	0.596604137612801
WBGene00018619	0.611218160133033
WBGene00005210	0.151360796638844
WBGene00005211	1
WBGene00005745	0.495498262313886
WBGene00008198	0.257393000887187
WBGene00008199	2.78481011185271e-07
WBGene00001730	0.369728387429033
WBGene00004169	0.570426370686306
WBGene00004168	0.621033955763938
WBGene00016511	0.246785187731073
WBGene00010226	0.584800139026269
WBGene00004165	1
WBGene00008191	0.96114951612384
WBGene00004167	0.960793247885684
WBGene00004166	0.96450985505839
WBGene00004161	0.458296618697883
WBGene00008195	0.00376741481861435
WBGene00004163	0.412757756439928
WBGene00008197	0.806152223467036
WBGene00015904	0.314969806925057
WBGene00005194	0.452461761456034
WBGene00014216	0.54098929719624
WBGene00005242	0.19311308394571
WBGene00014217	0.69597218153686
WBGene00003744	0.0207598790380577
WBGene00003745	0.0177366589389524
WBGene00003746	0.000254532731534834
WBGene00003747	0.000114689795735578
WBGene00003740	0.601475919769807
WBGene00003741	0.743643284215468
WBGene00003742	0.391548674723079
WBGene00003743	0.983626377698097
WBGene00018757	0.887277831367837
WBGene00010220	0.596604137612801
WBGene00003748	0.259947156108595
WBGene00003749	0.034224511457529
WBGene00009027	0.000210620430075884
WBGene00009026	0.316943665061214
WBGene00009025	0.158476137988221
WBGene00009024	0.548887134522819
WBGene00009023	0.135727503305841
WBGene00009022	0.0115646891263519
WBGene00009021	0.264327989722435
WBGene00014198	0.82346450766217
WBGene00009029	0.314969806925057
WBGene00009028	0.770965747184833
WBGene00008990	0.864418665267858
WBGene00008991	6.55432298283546e-19
WBGene00008992	1
WBGene00008993	0.910546400019583
WBGene00008994	0.49387726060324
WBGene00008995	0.301883082521121
WBGene00008996	0.744116265044012
WBGene00008997	1.36808303940997e-08
WBGene00008998	0.160696898619965
WBGene00008999	0.415881097991931
WBGene00219295	0.596604137612801
WBGene00219294	0.34627646872135
WBGene00219293	0.33300209852528
WBGene00019053	0.596604137612801
WBGene00013564	0.314969806925057
WBGene00013567	4.53250058050837e-06
WBGene00013566	0.596663618101582
WBGene00013561	0.446837657323652
WBGene00013560	0.222523688092769
WBGene00019055	0.452461761456034
WBGene00013562	4.34991947382172e-06
WBGene00019058	0.939715101994785
WBGene00013569	0.168939945396187
WBGene00013568	0.307643633323561
WBGene00011707	0.322233861041681
WBGene00011706	0.637824273882446
WBGene00011705	6.53431051613925e-15
WBGene00011704	0.33300209852528
WBGene00011701	0.596604137612801
WBGene00020913	1
WBGene00018577	0.515995923622547
WBGene00011709	0.0712571261578684
WBGene00011708	0.359615488942002
WBGene00022554	0.445035413188985
WBGene00022555	0.161677581726033
WBGene00022556	0.596663618101582
WBGene00018671	0.359319142784841
WBGene00022550	0.55023624829923
WBGene00022223	0.596663618101582
WBGene00022221	2.82206660132304e-10
WBGene00022558	0.703364336983158
WBGene00022559	0.201163673123621
WBGene00022228	0.586396624102267
WBGene00021050	0.418129837905183
WBGene00021051	0.0551968436708532
WBGene00021052	0.299463671285091
WBGene00021054	0.596604137612801
WBGene00021055	5.74359891704452e-05
WBGene00021056	1
WBGene00021057	0.0614053601255781
WBGene00021058	0.68157996982382
WBGene00021059	0.0100060865414785
WBGene00016982	1
WBGene00013701	0.531947064256938
WBGene00013700	0.559274295456217
WBGene00013703	0.989765168440936
WBGene00013702	1
WBGene00013705	0.434891908244301
WBGene00013704	0.0684364871046851
WBGene00013709	0.429071931633107
WBGene00016456	0.507670307353922
WBGene00008479	0.713904819953174
WBGene00018094	0.981675501490629
WBGene00008403	0.188883855490311
WBGene00016455	0.641846565015013
WBGene00004787	3.5092396330992e-06
WBGene00006840	0.1441312836601
WBGene00008389	0.0703464013822265
WBGene00006843	1
WBGene00006844	0.481161643257267
WBGene00006845	2.90770787753629e-05
WBGene00006272	0.22630306525166
WBGene00005047	1
WBGene00006271	0.422253568544138
WBGene00004780	0.0011816524205211
WBGene00009254	0.539448947558559
WBGene00016459	0.299062869908883
WBGene00008404	0.499024399571786
WBGene00008405	0.0364479456298566
WBGene00009524	1
WBGene00009844	0.000882079793968128
WBGene00007460	5.6222152195686e-14
WBGene00007463	3.37157257963112e-07
WBGene00007462	0.0187588400363391
WBGene00007465	0.626947153201734
WBGene00007464	3.4384627595294e-10
WBGene00007467	0.338053017119602
WBGene00007466	0.596663618101582
WBGene00007469	0.0718065483703197
WBGene00018096	1
WBGene00195183	0.595599581032093
WBGene00016283	0.520210512615485
WBGene00016282	0.203241108737852
WBGene00006598	1
WBGene00006599	0.00182690544066366
WBGene00016287	1
WBGene00016286	0.8925594669664
WBGene00016285	0.681190826591975
WBGene00006592	0.0741667391702036
WBGene00006593	0.519595263461005
WBGene00006590	0.778260455204674
WBGene00006591	0.487012875187106
WBGene00006596	0.664264883192855
WBGene00006597	0.330298297040282
WBGene00006594	9.89742483007128e-07
WBGene00006595	0.0650815861955667
WBGene00016308	0.201847560786859
WBGene00018097	1
WBGene00016827	0.394511630983086
WBGene00018988	0.0467326392829545
WBGene00003252	0.213667313823231
WBGene00255457	0.49078252987178
WBGene00007200	0.961165897440609
WBGene00010416	0.543758661958247
WBGene00195189	1
WBGene00007204	0.33300209852528
WBGene00007207	0.0664350026817338
WBGene00045458	0.106070769081798
WBGene00021238	0.0153212058836882
WBGene00021239	6.93575666722068e-10
WBGene00021948	0.581949554651496
WBGene00021949	0.33300209852528
WBGene00021234	0.33300209852528
WBGene00021235	1
WBGene00021944	0.902482822067435
WBGene00021945	0.113383751926604
WBGene00021942	0.651224886816566
WBGene00021943	0.00210322324882368
WBGene00021232	0.00439624837729892
WBGene00021941	0.000131389274493248
WBGene00020019	0.557253767075072
WBGene00020018	0.601973025875258
WBGene00020549	1.05391857592781e-06
WBGene00000479	0.0450113825607515
WBGene00000478	0.229810776358856
WBGene00000477	0.350891106313793
WBGene00000476	0.410008503353641
WBGene00000475	8.1028059533607e-08
WBGene00020010	0.00970688390138507
WBGene00020017	0.0667203196197143
WBGene00020016	0.420775935123756
WBGene00020015	3.98769811544505e-05
WBGene00020014	0.826597998027745
WBGene00016867	0.88141477961312
WBGene00016866	1.15811288520093e-05
WBGene00016865	0.000584626513263179
WBGene00016864	0.115062623476192
WBGene00016863	0.385704857843719
WBGene00016862	0.0879333964300367
WBGene00016861	1
WBGene00016860	0.0776273036290103
WBGene00016869	0.0492916209880806
WBGene00006331	0.0617946886449371
WBGene00018195	0.00310208607519667
WBGene00022599	0.00209047929591609
WBGene00007876	0.596604137612801
WBGene00020252	1
WBGene00001878	2.01630185362008e-07
WBGene00001879	1
WBGene00001874	0.148104791487309
WBGene00001875	1.26848466706345e-05
WBGene00001876	1.19978117961355e-06
WBGene00001877	0.000273833669935713
WBGene00001872	0.695050135668172
WBGene00022843	0.0353416673346435
WBGene00010421	1
WBGene00010420	0.00118986155857842
WBGene00000659	1
WBGene00000658	0.087641095817369
WBGene00010425	0.952545818372126
WBGene00010424	2.56588649757479e-07
WBGene00010427	0.180346569860891
WBGene00010426	0.33737046917881
WBGene00000653	2.1137024341271e-05
WBGene00010428	0.0165701938561512
WBGene00000651	0.68858134925421
WBGene00000650	0.00620870909001272
WBGene00000657	0.0746839562176667
WBGene00000656	0.122821566817892
WBGene00000655	0.725848096991129
WBGene00000654	0.22630306525166
WBGene00018869	0.157964065228276
WBGene00018868	0.173284421979357
WBGene00018861	0.00280350061804278
WBGene00018860	0.553786358284957
WBGene00018863	0.783864719536206
WBGene00018862	0.31953959617627
WBGene00018865	0.558538627368309
WBGene00018864	0.463608296888577
WBGene00018867	0.660193723489883
WBGene00018866	0.211087642077142
WBGene00005023	0.252297859128048
WBGene00005022	0.000159795089786114
WBGene00005021	0.614564330391112
WBGene00005020	0.210485515502014
WBGene00005027	0.596663618101582
WBGene00005026	0.252541536707775
WBGene00005025	0.0458720786057452
WBGene00005024	0.0206936369735132
WBGene00015375	1
WBGene00005028	1
WBGene00007370	0.596604137612801
WBGene00022596	0.680694488959588
WBGene00022597	0.943988252962431
WBGene00044756	5.08484086499409e-05
WBGene00017122	0.0899854679282098
WBGene00044205	1
WBGene00016086	0.0151526550876283
WBGene00044754	0.387564857323739
WBGene00009315	0.0444084534806431
WBGene00016420	1
WBGene00020602	0.470312578502168
WBGene00044953	1
WBGene00044207	0.0202260637140934
WBGene00005127	0.860572955872335
WBGene00020603	0.299062869908883
WBGene00044201	0.144255442810228
WBGene00044306	0.702093278601883
WBGene00001309	0.166456367868553
WBGene00044301	4.288541323578e-06
WBGene00045338	0.000615251169509222
WBGene00001303	0.0787854733669681
WBGene00194888	0.434891908244301
WBGene00014108	0.100025008131262
WBGene00014109	0.0985608236711891
WBGene00020604	0.0402249771389289
WBGene00010139	0.209916219134096
WBGene00010138	0.0269600101462859
WBGene00010137	0.136612405381767
WBGene00010136	0.159463711198444
WBGene00010135	5.72448488457311e-05
WBGene00010134	9.83337581028532e-11
WBGene00010133	0.171672930488311
WBGene00010132	0.170134565663189
WBGene00010131	0.0740914924750555
WBGene00010130	2.87053094735359e-05
WBGene00011558	0.416529507014859
WBGene00011559	0.0078511251843259
WBGene00018289	1
WBGene00018288	0.667696646383779
WBGene00018285	1
WBGene00011553	0.416892301382901
WBGene00015691	0.00798428355130658
WBGene00018286	0.435085767633694
WBGene00011556	0.280061198947719
WBGene00018280	0.0273357151733516
WBGene00011554	0.0896210217821389
WBGene00018282	0.0068451450243082
WBGene00005687	1
WBGene00189957	1
WBGene00005685	0.596604137612801
WBGene00012132	0.00110998596746744
WBGene00005683	0.618900588847923
WBGene00009442	0.547566725423527
WBGene00005681	0.452461761456034
WBGene00005680	0.596663618101582
WBGene00011612	0.0921986554703337
WBGene00005689	1
WBGene00000802	0.00268103772474053
WBGene00015379	1
WBGene00005640	1
WBGene00189993	0.596663618101582
WBGene00189995	0.504497100618867
WBGene00015690	0.880529664669181
WBGene00004370	0.86738111934219
WBGene00004371	0.0213759877015468
WBGene00004372	0.12342615328374
WBGene00004373	0.00420963227798858
WBGene00004374	0.355014612406108
WBGene00004375	0.000704167147892049
WBGene00004377	0.984400937414007
WBGene00004378	0.827078294190267
WBGene00012400	0.596663618101582
WBGene00011249	0.0244370583352363
WBGene00009721	0.596663618101582
WBGene00018137	0.575770254616904
WBGene00003680	0.00369350504959612
WBGene00018135	0.0538847127468247
WBGene00003682	0.0806119718020481
WBGene00003685	4.12993138740189e-06
WBGene00018132	0.302222502336259
WBGene00003687	4.3517771325215e-05
WBGene00003686	0.157177223974259
WBGene00009904	0.0944840217609635
WBGene00003688	0.00293690068025066
WBGene00009907	0.546080028948362
WBGene00009900	0.532554612808675
WBGene00009901	1
WBGene00009902	0.0320948101048783
WBGene00018138	0.627519994318204
WBGene00005971	0.613817166419158
WBGene00022442	0.618900588847923
WBGene00004249	5.6357477998589e-06
WBGene00005975	0.596604137612801
WBGene00005977	0.452461761456034
WBGene00020732	6.64346488397543e-07
WBGene00005656	0.142144075169384
WBGene00005978	0.498641531541943
WBGene00017129	0.038056018084606
WBGene00022116	0.107497254828176
WBGene00020537	0.081674598039995
WBGene00000998	0.22400112630907
WBGene00004088	0.810206433178243
WBGene00004089	0.115513418757762
WBGene00017410	0.000365497507139494
WBGene00011678	0.749595945584653
WBGene00008503	0.606289570573869
WBGene00008502	3.94435713652438e-12
WBGene00008053	1.65252741605685e-07
WBGene00008500	0.639525641006307
WBGene00004086	1
WBGene00008506	1.30445996279858e-07
WBGene00008505	1.83539365636554e-05
WBGene00004085	0.00763793458833595
WBGene00021477	0.434891908244301
WBGene00017583	0.0356099389444685
WBGene00017128	0.00851195370940881
WBGene00022113	0.429257101402592
WBGene00020027	0.381538870774992
WBGene00016858	0.352608718373099
WBGene00022066	0.434891908244301
WBGene00017784	0.376334956850777
WBGene00005408	0.314969806925057
WBGene00000441	0.00543544305965721
WBGene00016856	0.596663618101582
WBGene00020730	1
WBGene00206366	0.116367961280543
WBGene00005848	1
WBGene00000012	0.299062869908883
WBGene00020028	0.419481434767172
WBGene00021143	1
WBGene00004882	4.02254503907602e-25
WBGene00004883	2.68568602222792e-29
WBGene00004880	1.23996313771452e-22
WBGene00004881	4.8292581338702e-09
WBGene00004886	1
WBGene00004887	0.681126124656646
WBGene00004884	0.00192575754514221
WBGene00004885	0.0434358980140832
WBGene00206363	1
WBGene00004888	0.00169383615346769
WBGene00004889	5.32789830949599e-07
WBGene00017858	1.43586467357347e-05
WBGene00013955	0.000197388235465137
WBGene00013956	0.345158964848876
WBGene00013957	0.633654109314828
WBGene00013950	0.376944041896688
WBGene00013951	0.907389874104892
WBGene00206360	1
WBGene00013958	0.496512320196755
WBGene00013959	0.105114114078838
WBGene00077514	0.434891908244301
WBGene00022059	0.372030741127804
WBGene00022055	0.762877056099421
WBGene00022054	6.28761442773602e-05
WBGene00022057	0.021693580793537
WBGene00022056	0.33451268791684
WBGene00022051	0.32648015503709
WBGene00001156	0.0031370920121357
WBGene00022053	0.0107745742842008
WBGene00022052	0.0580096816615829
WBGene00012395	0.179040391870012
WBGene00015611	0.0539956740026545
WBGene00012396	0.0304369169427864
WBGene00012391	3.0658950608222e-05
WBGene00012390	0.038097286625851
WBGene00012393	0.217024893450117
WBGene00018994	1
WBGene00012399	0.0411757915744863
WBGene00015613	0.22235078204623
WBGene00019428	0.00410069777794027
WBGene00019429	0.905081978999297
WBGene00005871	0.434891908244301
WBGene00019422	0.0204839331246075
WBGene00018991	0.329712721493288
WBGene00219372	0.33300209852528
WBGene00219373	1
WBGene00019426	0.704115783194086
WBGene00019427	0.853424143004793
WBGene00019424	0.123242317752877
WBGene00019425	0.942098868020111
WBGene00007858	1
WBGene00007859	0.117780379131465
WBGene00003539	0.409406264070254
WBGene00007670	0.246377089778854
WBGene00007672	0.323181290845747
WBGene00003533	0.684690178390857
WBGene00003532	0.237674158788173
WBGene00003531	0.41976128041237
WBGene00003530	0.498999023580016
WBGene00007854	0.462880000995671
WBGene00007679	0.116564435813469
WBGene00007856	1
WBGene00003534	0.358026514026557
WBGene00010423	0.0118663091886364
WBGene00005404	0.816613618993559
WBGene00006106	0.596604137612801
WBGene00013611	0.299062869908883
WBGene00006103	0.00163018202518566
WBGene00006102	1
WBGene00006109	0.381843477073523
WBGene00006108	0.596663618101582
WBGene00016207	0.106608377782003
WBGene00003225	0.000266188542053856
WBGene00006174	1
WBGene00006286	0.161677581726033
WBGene00005407	0.419481434767172
WBGene00020938	0.882697164074616
WBGene00017221	1
WBGene00020939	0.63311244709734
WBGene00018235	0.162420639392212
WBGene00009520	0.596663618101582
WBGene00044697	1
WBGene00044696	2.89212418797672e-06
WBGene00044127	1
WBGene00044121	0.0698978707662502
WBGene00044120	0.0149402650935808
WBGene00044122	0.517437948345223
WBGene00044699	0.0988629593640655
WBGene00044698	0.0173995226215385
WBGene00012042	1
WBGene00018133	2.89750160102579e-07
WBGene00012045	0.0129296583390199
WBGene00010678	0.851638460313075
WBGene00001689	1
WBGene00001688	0.571534820455334
WBGene00020931	0.400937075295837
WBGene00001683	0.257415160548956
WBGene00001682	0.000251349888904116
WBGene00001681	1
WBGene00001680	0.728452127193345
WBGene00001687	0.867522890631442
WBGene00001686	0.025338744575805
WBGene00001685	0.000595665931375005
WBGene00001684	0.000752840749149839
WBGene00013042	0.0229527079858069
WBGene00013043	0.00342675940777409
WBGene00013040	0.865542629303618
WBGene00000841	2.36505634160032e-28
WBGene00003829	0.716843222680194
WBGene00003828	0.921638597820365
WBGene00003684	1
WBGene00015030	0.435121106866778
WBGene00003825	0.214005345285872
WBGene00003827	0.736292203789734
WBGene00003826	5.3823270285402e-05
WBGene00003821	0.000555970191294086
WBGene00011060	0.764138785619614
WBGene00003822	0.00541079618158261
WBGene00044341	0.233403182401774
WBGene00044340	1
WBGene00016678	0.932015995093531
WBGene00016679	1
WBGene00044345	1
WBGene00044344	0.0306491719110894
WBGene00044347	0.413233187428667
WBGene00044346	1
WBGene00044349	0.0279208862546021
WBGene00044348	0.000480199788788126
WBGene00016670	0.726424482812526
WBGene00016671	0.331274939775241
WBGene00016676	0.156891063201614
WBGene00016677	0.116818793671957
WBGene00016674	2.49655845606674e-05
WBGene00015034	0.774539573241775
WBGene00017819	0.457558333600803
WBGene00001150	0.610438127291003
WBGene00015037	0.00190592832188197
WBGene00010459	0.371422340766533
WBGene00017811	4.41293292877188e-23
WBGene00017810	0.419481434767172
WBGene00017813	0.326758910310514
WBGene00017812	0.104560682796179
WBGene00017815	1
WBGene00017814	0.0144824261760798
WBGene00017817	0.962762823662697
WBGene00017816	8.31567171851107e-08
WBGene00021551	0.234243099289771
WBGene00001466	0.525320723486951
WBGene00001465	0.255368649048304
WBGene00021552	2.74185174549661e-09
WBGene00021555	0.375271853302272
WBGene00021554	0.207113527659877
WBGene00001461	0.000300934552205895
WBGene00021556	0.32505311164019
WBGene00021559	0.15498034567572
WBGene00021558	0.480714187999529
WBGene00005847	0.596604137612801
WBGene00001468	4.85651515365335e-17
WBGene00010634	0.985663657119965
WBGene00019725	0.651787308002847
WBGene00010636	0.520762865064533
WBGene00010637	0.965399722974389
WBGene00010630	0.04527703813113
WBGene00010631	0.690383613058953
WBGene00010632	0.601018618327521
WBGene00010633	0.228295586187235
WBGene00020976	6.59679131502626e-11
WBGene00020977	0.438146389390553
WBGene00010638	0.91517855290128
WBGene00010639	0.910714832934426
WBGene00020972	0.0253726287094504
WBGene00020973	0.888007597678926
WBGene00016496	1.56027740421498e-12
WBGene00016497	0.596604137612801
WBGene00016494	0.0347591035203604
WBGene00050875	0.128687509779134
WBGene00016492	0.348411908095312
WBGene00016493	0.102258191024939
WBGene00016490	0.502610908091766
WBGene00016491	0.409841834886403
WBGene00017201	0.0851434291619026
WBGene00016499	3.10166640677933e-06
WBGene00017727	0.934808615193626
WBGene00017726	0.753323682419326
WBGene00017725	0.76496534889999
WBGene00017724	0.281047597235337
WBGene00017723	0.314969806925057
WBGene00019091	0.641846565015013
WBGene00017721	0.784279906143629
WBGene00017720	0.000114169882424643
WBGene00010454	1.4659665379355e-05
WBGene00011860	0.315763798265268
WBGene00023486	6.57099141210309e-14
WBGene00017729	0.596604137612801
WBGene00014158	0.495193261835338
WBGene00010108	1
WBGene00022606	0.596663618101582
WBGene00003839	1
WBGene00010457	2.55230769490071e-07
WBGene00235094	1
WBGene00000662	0.124529160596061
WBGene00000663	0.0604114371629843
WBGene00194952	0.373952397060421
WBGene00000660	0.861554485999169
WBGene00009609	0.434891908244301
WBGene00017788	0.573059930973717
WBGene00000661	0.22630306525166
WBGene00017380	6.0350757557929e-07
WBGene00044725	1
WBGene00017203	0.596663618101582
WBGene00000195	0.0640468862984297
WBGene00021362	5.14826774064633e-05
WBGene00000196	1.41910873283682e-09
WBGene00016246	0.665620381972312
WBGene00000197	0.000645461409128714
WBGene00021492	0.814356784428743
WBGene00003662	0.596663618101582
WBGene00010098	0.752398206162827
WBGene00010099	0.596604137612801
WBGene00001077	3.85795716245311e-06
WBGene00020208	4.27749521164977e-11
WBGene00020209	0.0040363187516368
WBGene00020207	0.125588456365425
WBGene00020204	0.434891908244301
WBGene00010093	0.819785223776061
WBGene00010094	0.259456092994114
WBGene00020203	1
WBGene00010096	0.00198095688815964
WBGene00010097	0.000845291524264695
WBGene00000222	0.643865495873883
WBGene00000223	0.310158484127347
WBGene00000220	1
WBGene00000221	2.77881476523947e-09
WBGene00000226	8.0081573938449e-08
WBGene00000227	0.00920835782053289
WBGene00000224	0.337223435783382
WBGene00000225	0.918534153264983
WBGene00000228	8.11891047462518e-07
WBGene00000229	4.37790896239413e-07
WBGene00008127	1.29539331876774e-05
WBGene00011945	0.626456513457497
WBGene00011944	0.250019478738499
WBGene00004467	0.0011181204106888
WBGene00011941	1
WBGene00011940	0.0321672309810406
WBGene00018456	0.00371832794761364
WBGene00018458	0.596604137612801
WBGene00004460	3.9200607806434e-06
WBGene00011949	0.109861321957912
WBGene00011948	0.00312366428340529
WBGene00008692	8.16592987082109e-05
WBGene00012940	0.567761947489193
WBGene00012941	0.0058536909734198
WBGene00012942	0.615896894673044
WBGene00021369	0.309654431029871
WBGene00008691	0.00171796614563659
WBGene00012946	0.919031387255407
WBGene00011852	0.143504293411289
WBGene00012948	0.00128647246927098
WBGene00019941	0.0162417101350532
WBGene00008690	0.543380247203647
WBGene00018812	6.72949532882509e-06
WBGene00001079	3.3242580070646e-29
WBGene00010890	0.815488889506747
WBGene00010891	1.96958414545746e-07
WBGene00010892	0.4544418147468
WBGene00005019	0.78824440724358
WBGene00010894	0.471782481647214
WBGene00016249	0.368652152409772
WBGene00010896	0.118699556633784
WBGene00010897	9.13825378359374e-06
WBGene00010898	0.0596490416010197
WBGene00018814	0.534294977804677
WBGene00005845	0.257889459790914
WBGene00008747	0.0342780026342925
WBGene00018815	0.452461761456034
WBGene00018638	4.51943307349323e-10
WBGene00018639	6.09950572497187e-05
WBGene00018634	0.000828350162719052
WBGene00018635	0.00390404138840094
WBGene00018636	0.37488689541393
WBGene00018637	0.00481242558820711
WBGene00018630	0.439377236512145
WBGene00018631	1
WBGene00018632	0.271778757753111
WBGene00008128	0.000696792600002111
WBGene00009225	0.495498262313886
WBGene00009224	0.138160389845363
WBGene00009595	0.622807854201032
WBGene00009594	0.706199068731013
WBGene00009221	0.455989979141763
WBGene00015929	0.417902210703215
WBGene00009223	0.369359248803481
WBGene00009222	0.42252364840496
WBGene00002075	0.0535159230367552
WBGene00009741	0.061854356712408
WBGene00009229	0.00515376149473776
WBGene00005010	0.220595752219668
WBGene00009599	0.596604137612801
WBGene00004147	2.55760589465056e-06
WBGene00004414	0.120362043069893
WBGene00004145	0.0198899443305719
WBGene00004144	0.0139437160419038
WBGene00004411	0.259061576011664
WBGene00004410	0.822257510725213
WBGene00004413	0.00738124835097101
WBGene00004140	0.639075549064433
WBGene00006210	0.452461761456034
WBGene00004419	0.313264988520623
WBGene00004418	0.012887012028675
WBGene00004149	9.64886251730358e-06
WBGene00004148	0.0046912764983261
WBGene00005184	0.637824273882446
WBGene00005205	0.596663618101582
WBGene00003111	0.0734049382530799
WBGene00005328	0.596604137612801
WBGene00016469	0.477710280467956
WBGene00003830	0.236212286646053
WBGene00009041	0.00973302728976667
WBGene00005204	0.615387536330298
WBGene00009043	0.953708892963701
WBGene00009042	0.578493598472843
WBGene00009045	0.19815258998208
WBGene00009044	0.482555608661825
WBGene00009049	0.703830979749022
WBGene00009048	0.795376181191254
WBGene00010071	0.285630014058953
WBGene00013549	0.210338544028172
WBGene00013548	1
WBGene00013547	0.551377380766773
WBGene00013545	0.331499052933631
WBGene00013544	0.310230556113056
WBGene00013543	0.65319246538293
WBGene00013542	8.57613344670357e-05
WBGene00013541	0.339170545029611
WBGene00013540	0.948685357967163
WBGene00007999	0.0313158144343194
WBGene00007998	0.504804373616593
WBGene00015069	0.596663618101582
WBGene00007991	0.0233359214686829
WBGene00015067	0.704910049403317
WBGene00015064	0.120685455380712
WBGene00007992	1
WBGene00007995	1
WBGene00007994	0.365867898485192
WBGene00007997	0.496013775443988
WBGene00007996	0.495484924185386
WBGene00011761	1
WBGene00011760	8.69796678035955e-28
WBGene00011763	0.00160879277924207
WBGene00011762	0.17306175976413
WBGene00011765	0.0168254961976175
WBGene00050974	0.22630306525166
WBGene00011767	0.0120177536857545
WBGene00011768	0.0670075395323637
WBGene00020150	0.452461761456034
WBGene00022200	0.432097552428023
WBGene00022201	0.0933139422649509
WBGene00022202	1
WBGene00022203	0.0826320443221071
WBGene00235093	0.689443795379274
WBGene00022205	0.747471489942806
WBGene00022206	0.616434479832754
WBGene00012492	0.434891908244301
WBGene00012491	4.72553918265396e-09
WBGene00012496	1
WBGene00012497	0.0502635062760416
WBGene00012494	6.9334700626745e-06
WBGene00013729	1
WBGene00013728	0.115515867537998
WBGene00013723	0.304476863732906
WBGene00019893	3.37045766204189e-05
WBGene00013720	0.281589375577805
WBGene00013727	1
WBGene00013726	0.714055115940262
WBGene00013725	0.641828139913851
WBGene00013724	0.050822825708829
WBGene00007191	0.0460880825071383
WBGene00007190	0.246756880289686
WBGene00007193	0.00344802795888974
WBGene00007192	0.000235556996984448
WBGene00007195	0.0112612215822709
WBGene00007194	0.0434421106307182
WBGene00007197	0.408308809346913
WBGene00007196	2.23973003546333e-11
WBGene00005236	0.596604137612801
WBGene00009607	0.434891908244301
WBGene00013383	1.78073912528061e-05
WBGene00023425	1
WBGene00006829	0.614058196210269
WBGene00005234	0.596604137612801
WBGene00006953	0.60915934062778
WBGene00006822	0.0576675876472533
WBGene00006823	0.432656419623146
WBGene00006820	0.00573084091828775
WBGene00009905	1
WBGene00006826	0.000685625034186182
WBGene00006827	0.599314149815529
WBGene00006824	0.000704329620974202
WBGene00006825	0.596284681242723
WBGene00006951	0.0701870903547398
WBGene00019114	1.64936615367413e-21
WBGene00008318	0.97167495077754
WBGene00008319	0.0519224357109537
WBGene00008316	0.610028181718249
WBGene00008317	0.688658987896385
WBGene00008314	0.00551486884266187
WBGene00008315	0.194212680040822
WBGene00008312	0.345251982863784
WBGene00008313	0.557414616955637
WBGene00023424	0.576125157739781
WBGene00008311	0.0273361190319159
WBGene00007449	0.195385251218929
WBGene00007448	0.314371063924786
WBGene00007339	0.0772764045061728
WBGene00007338	1
WBGene00007443	0.0535173947713499
WBGene00007334	0.958481245177538
WBGene00007337	0.552568480074705
WBGene00007336	0.000463359474214533
WBGene00007331	0.203146581730591
WBGene00007330	5.84745973992589e-05
WBGene00007333	0.517873059653244
WBGene00007444	0.684702925950169
WBGene00005265	0.596663618101582
WBGene00044576	0.4390292148891
WBGene00009113	0.844470605705732
WBGene00017581	0.375928129751369
WBGene00009728	0.0133117872252973
WBGene00012238	0.133686573223363
WBGene00012239	1
WBGene00012236	0.0137605696222746
WBGene00012237	2.38696485853866e-25
WBGene00012234	0.300535309293204
WBGene00012235	0.687266524781106
WBGene00012230	0.1740039410484
WBGene00012231	1
WBGene00003591	0.149999776936919
WBGene00021038	0.0191568379094046
WBGene00021039	1.23144497384522e-05
WBGene00003590	0.470874295690587
WBGene00018355	0.282906736514934
WBGene00021033	0.0880186463558848
WBGene00021030	1
WBGene00021031	1
WBGene00021036	4.05736530955699e-05
WBGene00011464	0.0864135953642182
WBGene00021034	1
WBGene00021035	0.00684260357156483
WBGene00009729	0.000187664388181141
WBGene00020789	0.227874066100496
WBGene00020788	0.209764516077002
WBGene00018259	0.812877228797678
WBGene00020783	1
WBGene00020782	1
WBGene00020781	0.517806619661808
WBGene00005267	0.596604137612801
WBGene00020786	0.526058039576035
WBGene00020785	0.488841358595309
WBGene00020784	0.843767729410957
WBGene00006002	0.596604137612801
WBGene00011460	0.118598841611591
WBGene00016126	0.459437462280489
WBGene00045493	0.496902047698383
WBGene00018278	0.199634299815992
WBGene00021784	0.727409576614754
WBGene00021785	0.661917659755045
WBGene00021786	1
WBGene00021787	0.396956392764289
WBGene00018353	0.188880353746498
WBGene00021781	1
WBGene00021783	0.00687043432511434
WBGene00021960	0.332537842088237
WBGene00021963	0.000632630557683031
WBGene00021964	1
WBGene00021789	0.215874954413525
WBGene00021967	0.712161109401281
WBGene00020567	0.0305838533498103
WBGene00000418	0.517319756616577
WBGene00020565	0.00620870909001272
WBGene00020564	1.84721885231721e-07
WBGene00020563	0.737860920328374
WBGene00020562	0.0952617329320101
WBGene00020561	0.460802539478052
WBGene00020560	0.72794882647086
WBGene00000411	0.140998654892207
WBGene00000410	0.699509740750577
WBGene00000413	0.32600716398427
WBGene00008346	0.245871383682326
WBGene00000415	0.00240438619270105
WBGene00000414	0.38424622135089
WBGene00020569	0.0820766949676781
WBGene00000416	0.714480990150885
WBGene00006318	0.00218313149340411
WBGene00006319	0.00324722724802527
WBGene00016803	0.350082776184642
WBGene00016805	0.604358443367221
WBGene00016804	0.596663618101582
WBGene00016807	1
WBGene00016806	0.348029514560798
WBGene00006310	1.5528694313007e-05
WBGene00016808	0.427699009980121
WBGene00016850	0.596604137612801
WBGene00235352	3.21780323641426e-12
WBGene00001892	0.218357835993086
WBGene00001890	0.288397203400156
WBGene00001891	0.452906902489015
WBGene00010283	0.508499408638839
WBGene00001898	0.027253122375252
WBGene00018842	0.493819826324603
WBGene00018841	0.00649499465130955
WBGene00018840	0.937917854771552
WBGene00018847	0.618160614513052
WBGene00018846	0.24504054989371
WBGene00018845	0.328833114135894
WBGene00018849	0.000766659012336997
WBGene00018848	0.140266813020911
WBGene00009490	0.289217944530366
WBGene00235354	1
WBGene00001099	0.405462942015165
WBGene00001096	0.125317072958262
WBGene00001094	9.68280181977799e-07
WBGene00001095	0.0131657333347846
WBGene00001092	0.983823092178296
WBGene00001093	0.187754323365063
WBGene00001090	1
WBGene00021763	0.875356496645168
WBGene00206416	1
WBGene00015058	0.596663618101582
WBGene00012581	0.596604137612801
WBGene00018537	0.148631144126036
WBGene00001780	0.644612325408652
WBGene00022785	0.288289278516483
WBGene00016409	0.103484560427714
WBGene00009690	0.314969806925057
WBGene00018495	0.596663618101582
WBGene00195192	0.22630306525166
WBGene00009698	6.21015668403153e-06
WBGene00001328	0.000316663979133705
WBGene00001329	0.00199045181728819
WBGene00004455	0.547932153083377
WBGene00001320	0.0404531606844722
WBGene00016928	0.53910185290978
WBGene00001324	0.0475912609667776
WBGene00001325	1.19589298199601e-05
WBGene00206418	4.64618738910034e-05
WBGene00014124	0.660824504113786
WBGene00014125	0.367559881996183
WBGene00010409	0.00056184826141027
WBGene00010408	0.0124817404003916
WBGene00014120	0.606941609465046
WBGene00014121	0.603480821359975
WBGene00014122	0.365725429058128
WBGene00014123	0.462327318045286
WBGene00010403	1
WBGene00010150	0.146786060776042
WBGene00010153	0.496902047698383
WBGene00018493	0.782851179550631
WBGene00014128	0.855057988307055
WBGene00010406	0.000240728413517657
WBGene00010405	1.64192180544892e-06
WBGene00015655	1
WBGene00011575	0.138288923521877
WBGene00011576	3.49673331362294e-12
WBGene00015656	0.33300209852528
WBGene00015651	0.257211150509128
WBGene00015650	0.795194776144962
WBGene00011572	0.0119846957488412
WBGene00011573	0.352331007245637
WBGene00005346	0.133871704491599
WBGene00001540	0.387540591220353
WBGene00011578	0.0660346556279322
WBGene00011579	0.0486829403418645
WBGene00018019	0.596604137612801
WBGene00018178	0.695678518335404
WBGene00003569	0.0685664567651203
WBGene00006077	0.596604137612801
WBGene00004318	0.00556563568528039
WBGene00004319	0.137903694735248
WBGene00020697	0.00273373684511095
WBGene00005347	0.596604137612801
WBGene00004312	1
WBGene00004313	0.339119279181182
WBGene00004310	7.32057262735332e-05
WBGene00004311	0.0452550733705479
WBGene00004316	4.63052924133125e-05
WBGene00004317	1
WBGene00004314	0.00276969021844812
WBGene00004315	0.102566357819487
WBGene00012632	6.74007729866642e-06
WBGene00017629	0.985941348994007
WBGene00020261	0.831787623517582
WBGene00009491	0.688957952591128
WBGene00004103	0.0572444251202855
WBGene00018151	0.00887493063050805
WBGene00018150	0.74215286564166
WBGene00018153	0.461362062983946
WBGene00018152	0.0269686371339197
WBGene00018155	0.672010850245472
WBGene00015474	0.532281509021835
WBGene00015477	0.407309825495945
WBGene00018156	0.064556189388085
WBGene00015479	1
WBGene00018158	0.195758757638025
WBGene00005951	1
WBGene00005406	0.434891908244301
WBGene00005400	0.452461761456034
WBGene00005402	1
WBGene00044140	0.596663618101582
WBGene00010680	1
WBGene00012634	0.0196162268787065
WBGene00044147	0.596604137612801
WBGene00012635	0.840047763566914
WBGene00008073	1
WBGene00011505	0.319736935654535
WBGene00008071	0.596663618101582
WBGene00008070	0.107337224349365
WBGene00008077	0.76201079301509
WBGene00008076	0.00973275874826535
WBGene00008075	0.528409888389228
WBGene00008074	0.445690946033661
WBGene00020145	0.851635677148108
WBGene00008079	0.864736097956027
WBGene00008078	0.0504569622218516
WBGene00011197	0.0437162212501087
WBGene00015680	0.0510195018201765
WBGene00011506	0.596604137612801
WBGene00011501	0.697210147541184
WBGene00023520	3.14778050153245e-10
WBGene00017141	0.596663618101582
WBGene00011500	0.929920818291162
WBGene00022699	1
WBGene00022698	0.732844600456612
WBGene00045406	0.596604137612801
[truncated: 16,302 more rows]
